# Supplementary material for: The Birmingham Urban Climate Laboratory—A high density, urban meteorological dataset, from 2012–2014
Source: Sci Data. 2016 Jun 7;3:160038. doi: 10.1038/sdata.2016.38 (PMC4896132; doi:10.1038/sdata.2016.38)
Supplement: Supplementary file 1 [file sdata201638-isa1.zip]

Archive with 9 entries (9 files):
- i_Investigation.txt
- s_study_Warren.txt
- a_ASM_Warren.txt
- a_WXT_temp_Warren.txt
- a_WXT_humidity_Warren.txt
- a_WXT_solar_Warren.txt
- a_WXT_ppt_Warren.txt
- a_WXT_wind_Warren.txt
- a_WXT_pressure_Warren.txt
