# Supplementary material for: The Birmingham Urban Climate Laboratory—A high density, urban meteorological dataset, from 2012–2014
Source: Sci Data. 2016 Jun 7;3:160038. doi: 10.1038/sdata.2016.38 (PMC4896132; doi:10.1038/sdata.2016.38)
Supplement: Supplementary file 1 [file sdata201638-isa1.zip › i_Investigation.txt]

# Investigation File generated for Scientific Data with Investigation File Authoring Tool version 0.1.0 on 09/05/2016 - This metadata file is CC0
ONTOLOGY SOURCE REFERENCE
Term Source Name	GAZ	OBI	ENVO	NCIT	ERO
Term Source File	http://data.bioontology.org/ontologies/GAZ	http://data.bioontology.org/ontologies/OBI	http://data.bioontology.org/ontologies/ENVO	http://data.bioontology.org/ontologies/NCIT	http://data.bioontology.org/ontologies/ERO
Term Source Version	$Revision: 1.512 $	2014-08-18	releases/2014-09-16	16.03d	2013-08-02
Term Source Description	Gazetteer	Ontology for Biomedical Investigations	Environment Ontology	National Cancer Institute Thesaurus	Eagle-I Research Resource Ontology
INVESTIGATION
Investigation Identifier
Investigation Title
Investigation Description
Investigation Submission Date
Investigation Public Release Date
INVESTIGATION PUBLICATIONS
Investigation PubMed ID
Investigation Publication DOI
Investigation Publication Author List
Investigation Publication Title
Investigation Publication Status
Investigation Publication Status Term Accession Number
Investigation Publication Status Term Source REF
INVESTIGATION CONTACTS
Investigation Person Last Name
Investigation Person Mid Initials
Investigation Person First Name
Investigation Person Address
Investigation Person Phone
Investigation Person Fax
Investigation Person Email
Investigation Person Affiliation
Investigation Person Roles
Investigation Person Roles Term Accession Number
Investigation Person Roles Term Source REF
STUDY
Study Identifier	10.1038/sdata.2016.38
Study Title	The Birmingham Urban Climate Laboratory—A high density, urban meteorological dataset, from 2012–2014
Study Submission Date	15/01/2016
Study Public Release Date	07/06/2016
Study Description	http://www.nature.com/articles/sdata201638#abstract
Study File Name	s_study_Warren.txt
Comment[Subject Keywords]	//;///;//
Comment[Manuscript Licence]	CC BY-4.0
Comment[Experimental Metadata Licence]	CC0
Comment[Supplementary Information File Name]	
Comment[Supplementary Information File Type]	x-zip-compressed
Comment[Supplementary Information File URL]	http://www.nature.com/articles/sdata201638#supplementary-information
Comment[Data Repository]	NERC Data Centres;NERC Data Centres
Comment[Data Record Accession]	doi:10.5285/d43a5297-0394-47ba-9d8c-4dcd09b88c55;doi:10.5285/48316483- edfe-4009-9898-da41bf3023bd
Comment[Data Record URI]	http://dx.doi.org/10.5285/d43a5297- 0394-47ba-9d8c-4dcd09b88c55;http://dx.doi.org/10.5285/48316483- edfe-4009-9898-da41bf3023bd
STUDY DESIGN DESCRIPTORS
Study Design Type	time series design	observation design
Study Design Type Term Accession Number	OBI:0500020	OBI:0300311
Study Design Type Term Source REF	OBI	OBI
STUDY PUBLICATIONS
Study PubMed ID	""	""	""	""
Study Publication DOI	doi:10.1002/joc.3678	doi:10.1175/BAMS-D-13-00193.1	doi:10.1175/BAMS-D-12-00096.1	doi:10.1175/JTECH-D-13-00217.1
Study Publication Author List	""	""	""	""
Study Publication Title	""	""	""	""
Study Publication Status	published	published	published	published
Study Publication Status Term Accession Number				
Study Publication Status Term Source REF				
STUDY FACTORS
Study Factor Name
Study Factor Type
Study Factor Type Term Accession Number
Study Factor Type Term Source REF
STUDY ASSAYS
Study Assay Measurement Type	air temperature	air temperature	relative humidity	Solar Radiation	hydrological precipitation process	atmospheric wind	sea level pressure
Study Assay Measurement Type Term Accession Number	ENVO:01000753	ENVO:01000753	""	NCIT:C44445	ENVO:01000703	""	""
Study Assay Measurement Type Term Source REF	ENVO	ENVO	""	NCIT	ENVO	""	""
Study Assay Technology Type	wireless temperature sensor	automatic weather station	automatic weather station	automatic weather station	automatic weather station	automatic weather station	automatic weather station
Study Assay Technology Type Term Accession Number	""	""	""	""	""	""	""
Study Assay Technology Type Term Source REF	""	""	""	""	""	""	""
Study Assay Technology Platform	""	""	""	""	""	""	""
Study Assay File Name	a_ASM_Warren.txt	a_WXT_temp_Warren.txt	a_WXT_humidity_Warren.txt	a_WXT_solar_Warren.txt	a_WXT_ppt_Warren.txt	a_WXT_wind_Warren.txt	a_WXT_pressure_Warren.txt
STUDY PROTOCOLS
Study Protocol Name	Automatic Weather Stations - Coarse Array	Low-Cost Wireless Temperature Sensor - Dense Array	Deployment
Study Protocol Type	data collection method	data collection method	information acquisition
Study Protocol Type Term Accession Number	ERO:0001932	ERO:0001932	OBI:0600013
Study Protocol Type Term Source REF	ERO	ERO	OBI
Study Protocol Description			
Study Protocol URI	""	""	""
Study Protocol Version			
Study Protocol Parameters Name	""	""	""
Study Protocol Parameters Name Term Accession Number	""	""	""
Study Protocol Parameters Name Term Source REF	""	""	""
Study Protocol Components Name	""	""	""
Study Protocol Components Type	""	""	""
Study Protocol Components Type Term Accession Number	""	""	""
Study Protocol Components Type Term Source REF	""	""	""
STUDY CONTACTS
Study Person Last Name	Warren	Young	Chapman	Muller	Grimmond	Cai
Study Person First Name	Elliott L.	Duick T.	Lee	Catherine	C.S.B.	Xiao-Ming
Study Person Mid Initials						
Study Person Email	e.l.warren@pgr.reading.ac.uk	""	""	""	""	""
Study Person Phone						
Study Person Fax						
Study Person Address						
Study Person Affiliation	School of Geography, Earth and Environmental Sciences, University of Birmingham, Edgbaston B15 2TT, UK	Department of Meteorology, University of Reading, Reading RG6 6BB, UK	School of Geography, Earth and Environmental Sciences, University of Birmingham, Edgbaston B15 2TT, UK	School of Geography, Earth and Environmental Sciences, University of Birmingham, Edgbaston B15 2TT, UK	Department of Meteorology, University of Reading, Reading RG6 6BB, UK	School of Geography, Earth and Environmental Sciences, University of Birmingham, Edgbaston B15 2TT, UK
Study Person Roles						
Study Person Roles Term Accession Number						
Study Person Roles Term Source REF						
Comment[Study Person ORCID]						
Comment[Funder]						
Comment[FundRef ID]						
Comment[Funder Term Source REF]						
Comment[Grant Identifier]						
