# Supplementary material for: The Birmingham Urban Climate Laboratory—A high density, urban meteorological dataset, from 2012–2014
Source: Sci Data. 2016 Jun 7;3:160038. doi: 10.1038/sdata.2016.38 (PMC4896132; doi:10.1038/sdata.2016.38)
Supplement: Supplementary file 1 [file sdata201638-isa1.zip › s_study_Warren.txt]

Source Name	Characteristics[geographical location]	Term Source REF	Term Accession Number	Characteristics[environment type]	Term Source REF	Term Accession Number	Protocol REF	Comment[date range start]	Comment[date range end]	Sample Name
Birmingham Urban Climate Laboratory	Metropolitan Borough of Birmingham	GAZ	GAZ:00007806	city	ENVO	ENVO:00000856	Automatic Weather Stations - Coarse Array	201206	201412	WXT
Birmingham Urban Climate Laboratory	Metropolitan Borough of Birmingham	GAZ	GAZ:00007806	city	ENVO	ENVO:00000856	Low-Cost Wireless Temperature Sensor - Dense Array	201206	201412	ASM
