# Supplementary material for: The Birmingham Urban Climate Laboratory—A high density, urban meteorological dataset, from 2012–2014
Source: Sci Data. 2016 Jun 7;3:160038. doi: 10.1038/sdata.2016.38 (PMC4896132; doi:10.1038/sdata.2016.38)
Supplement: Supplementary file 1 [file sdata201638-isa1.zip › a_WXT_wind_Warren.txt]

Sample Name	Protocol REF	Assay Name	Raw Data File	Comment[Data Repository]	Comment[Data Record Accession]	Comment[Data Record URI]
WXT	Deployment	Year	bucl-wxt-met	NERC Centre for Environmental Data Analysis	doi:10.5285/d43a5297-0394-47ba-9d8c-4dcd09b88c55	"http://dx.doi.org/10.5285/d43a5297-
0394-47ba-9d8c-4dcd09b88c55"
WXT	Deployment	Month	bucl-wxt-met	NERC Centre for Environmental Data Analysis	doi:10.5285/d43a5297-0394-47ba-9d8c-4dcd09b88c55	"http://dx.doi.org/10.5285/d43a5297-
0394-47ba-9d8c-4dcd09b88c55"
WXT	Deployment	Day	bucl-wxt-met	NERC Centre for Environmental Data Analysis	doi:10.5285/d43a5297-0394-47ba-9d8c-4dcd09b88c55	"http://dx.doi.org/10.5285/d43a5297-
0394-47ba-9d8c-4dcd09b88c55"
WXT	Deployment	Hour	bucl-wxt-met	NERC Centre for Environmental Data Analysis	doi:10.5285/d43a5297-0394-47ba-9d8c-4dcd09b88c55	"http://dx.doi.org/10.5285/d43a5297-
0394-47ba-9d8c-4dcd09b88c55"
WXT	Deployment	Minute	bucl-wxt-met	NERC Centre for Environmental Data Analysis	doi:10.5285/d43a5297-0394-47ba-9d8c-4dcd09b88c55	"http://dx.doi.org/10.5285/d43a5297-
0394-47ba-9d8c-4dcd09b88c55"
WXT	Deployment	Wind Speed	bucl-wxt-met	NERC Centre for Environmental Data Analysis	doi:10.5285/d43a5297-0394-47ba-9d8c-4dcd09b88c55	"http://dx.doi.org/10.5285/d43a5297-
0394-47ba-9d8c-4dcd09b88c55"
WXT	Deployment	Wind Direction	bucl-wxt-met	NERC Centre for Environmental Data Analysis	doi:10.5285/d43a5297-0394-47ba-9d8c-4dcd09b88c55	"http://dx.doi.org/10.5285/d43a5297-
0394-47ba-9d8c-4dcd09b88c55"
WXT	Deployment	Maximum Wind Gust	bucl-wxt-met	NERC Centre for Environmental Data Analysis	doi:10.5285/d43a5297-0394-47ba-9d8c-4dcd09b88c55	"http://dx.doi.org/10.5285/d43a5297-
0394-47ba-9d8c-4dcd09b88c55"
WXT	Deployment	Data Quality Control Flag 	bucl-wxt-met	NERC Centre for Environmental Data Analysis	doi:10.5285/d43a5297-0394-47ba-9d8c-4dcd09b88c55	"http://dx.doi.org/10.5285/d43a5297-
0394-47ba-9d8c-4dcd09b88c55"
